# Supplementary material for: Blood Circulating CD133+ Extracellular Vesicles Predict Clinical Outcomes in Patients with Metastatic Colorectal Cancer
Source: Cancers (Basel). 2022 Mar 7;14(5):1357. doi: 10.3390/cancers14051357 (PMC8909146; doi:10.3390/cancers14051357)
Supplement: Supplementary file 1 [file cancers-14-01357-s001.zip]

Archive with 1 entries (1 files):
- cancers-1608499-supplementary.pdf
